# Supplementary material for: Establishment of Baculovirus-Expressed VLPs Induced Syncytial Formation Assay for Flavivirus Antiviral Screening
Source: Viruses. 2018 Jul 11;10(7):365. doi: 10.3390/v10070365 (PMC6071280; doi:10.3390/v10070365)
Supplement: Supplementary file 1 [file viruses-10-00365-s001.zip]

Archive with 1 entries (1 files):
- viruses-317368-supplementary.docx
